# Supplementary material for: Differences of energy adaptation strategies in Tupaia belangeri between Pianma and Tengchong region by metabolomics of liver: Role of warmer temperature
Source: Front Physiol. 2022 Nov 17;13:1068636. doi: 10.3389/fphys.2022.1068636 (PMC9713704; doi:10.3389/fphys.2022.1068636)
Supplement: Supplementary file 1 [file DataSheet1.ZIP]

Archive with 10 entries (9 files):
- raw data/
- raw data/BAT╧α╢╘╓╪┴┐.xlsx
- raw data/BAT╓╪╘¡╩╝╩2╛▌.xlsx
- raw data/┤·╨╗┬╩╘¡╩╝╩2╛▌.xlsx
- raw data/╠σ╬┬╘¡╩╝╩2╛▌.xlsx
- raw data/╠σ╓╪╘¡╩╝╩2╛▌.xlsx
- raw data/╕╬╘α┤·╨╗╬∩▒φ┤∩┴┐╘¡╩╝╩2╛▌.xlsx
- raw data/╕╬╘α▓ε╥∞┤·╨╗╬∩╘¡╩╝╩2╛▌ú¿┤·╨╗╫Θú⌐.xlsx
- raw data/╕╬╘α╧α╢╘╓╪┴┐╘¡╩╝╩2╛▌.xlsx
- raw data/╕╬╘α╓╪┴┐╩2╛▌.xlsx
