# Supplementary material for: Differences of energy adaptation strategies in Tupaia belangeri between Pianma and Tengchong region by metabolomics of liver: Role of warmer temperature
Source: Front Physiol. 2022 Nov 17;13:1068636. doi: 10.3389/fphys.2022.1068636 (PMC9713704; doi:10.3389/fphys.2022.1068636)
Supplement: Supplementary file 1 [file DataSheet1.ZIP › raw data/BAT╧α╢╘╓╪┴┐.xlsx]

## Sheet: Sheet1
region	Relative weight of BAT(g/100g)
Pianma 1	1.5796
Pianma 2	1.5067
Pianma 3	1.3534
Pianma 4	1.4388
Pianma 5	1.4671
Pianma 6	1.4488
Pianma 7	1.5432
Pianma 8	1.4272
Pianma 9	1.4835
Pianma 10	1.4358
Tengchong 1	0.6123
Tengchong 2	0.5048
Tengchong 3	0.4881
Tengchong 4	0.4802
Tengchong 5	0.5112
Tengchong 6	0.5166
Tengchong 7	0.4994
Tengchong 8	0.5109
Tengchong 9	0.5015
Tengchong 10	0.4916
Tengchong 11	0.4967
