# Supplementary material for: Differences of energy adaptation strategies in Tupaia belangeri between Pianma and Tengchong region by metabolomics of liver: Role of warmer temperature
Source: Front Physiol. 2022 Nov 17;13:1068636. doi: 10.3389/fphys.2022.1068636 (PMC9713704; doi:10.3389/fphys.2022.1068636)
Supplement: Supplementary file 1 [file DataSheet1.ZIP › raw data/BAT╓╪╘¡╩╝╩2╛▌.xlsx]

## Sheet: Sheet1
region	BAT weight(g)
Pianma 1	1.8554
Pianma 2	1.7698
Pianma 3	1.5898
Pianma 4	1.6901
Pianma 5	1.7232
Pianma 6	1.7018
Pianma 7	1.8127
Pianma 8	1.6765
Pianma 9	1.7426
Pianma 10	1.6865
Tengchong 1	0.7068
Tengchong 2	0.5828
Tengchong 3	0.5635
Tengchong 4	0.5543
Tengchong 5	0.5901
Tengchong 6	0.5964
Tengchong 7	0.5765
Tengchong 8	0.5898
Tengchong 9	0.5789
Tengchong 10	0.5675
Tengchong 11	0.5734
