# Supplementary material for: Differences of energy adaptation strategies in Tupaia belangeri between Pianma and Tengchong region by metabolomics of liver: Role of warmer temperature
Source: Front Physiol. 2022 Nov 17;13:1068636. doi: 10.3389/fphys.2022.1068636 (PMC9713704; doi:10.3389/fphys.2022.1068636)
Supplement: Supplementary file 1 [file DataSheet1.ZIP › raw data/┤·╨╗┬╩╘¡╩╝╩2╛▌.xlsx]

## Sheet: Sheet1
region	Metabolic rate
Pianma 1	2.11
Pianma 2	1.99
Pianma 3	2.04
Pianma 4	2.26
Pianma 5	1.98
Pianma 6	2.01
Pianma 7	2.03
Pianma 8	1.77
Pianma 9	1.96
Pianma 10	1.89
Tengchong 1	1.03
Tengchong 2	1.22
Tengchong 3	1.21
Tengchong 4	1.22
Tengchong 5	1.21
Tengchong 6	1.19
Tengchong 7	1.18
Tengchong 8	1.21
Tengchong 9	1.17
Tengchong 10	1.26
Tengchong 11	1.24
