# Supplementary material for: Differences of energy adaptation strategies in Tupaia belangeri between Pianma and Tengchong region by metabolomics of liver: Role of warmer temperature
Source: Front Physiol. 2022 Nov 17;13:1068636. doi: 10.3389/fphys.2022.1068636 (PMC9713704; doi:10.3389/fphys.2022.1068636)
Supplement: Supplementary file 1 [file DataSheet1.ZIP › raw data/╠σ╬┬╘¡╩╝╩2╛▌.xlsx]

## Sheet: Sheet1
region	Body temperature
Pianma 1	36.7
Pianma 2	37.1
Pianma 3	36.8
Pianma 4	37.3
Pianma 5	36.9
Pianma 6	37.2
Pianma 7	36.8
Pianma 8	36.8
Pianma 9	37.1
Pianma 10	37.2
Tengchong 1	39.2
Tengchong 2	39.2
Tengchong 3	39.1
Tengchong 4	38.9
Tengchong 5	39.2
Tengchong 6	38.9
Tengchong 7	39.1
Tengchong 8	39.3
Tengchong 9	39.1
Tengchong 10	39.2
Tengchong 11	38.9
