# Supplementary material for: Differences of energy adaptation strategies in Tupaia belangeri between Pianma and Tengchong region by metabolomics of liver: Role of warmer temperature
Source: Front Physiol. 2022 Nov 17;13:1068636. doi: 10.3389/fphys.2022.1068636 (PMC9713704; doi:10.3389/fphys.2022.1068636)
Supplement: Supplementary file 1 [file DataSheet1.ZIP › raw data/╠σ╓╪╘¡╩╝╩2╛▌.xlsx]

## Sheet: Sheet1
region	weight(g)
Pianma 1	116.65
Pianma 2	117.57
Pianma 3	121.01
Pianma 4	118.23
Pianma 5	115.77
Pianma 6	116.69
Pianma 7	120.11
Pianma 8	116.35
Pianma 9	114.96
Pianma 10	117.34
Tengchong 1	114.35
Tengchong 2	115.41
Tengchong 3	117.01
Tengchong 4	115.24
Tengchong 5	114.77
Tengchong 6	112.98
Tengchong 7	116.76
Tengchong 8	113.89
Tengchong 9	118.54
Tengchong 10	114.87
Tengchong 11	115.91
