# Supplementary material for: Differences of energy adaptation strategies in Tupaia belangeri between Pianma and Tengchong region by metabolomics of liver: Role of warmer temperature
Source: Front Physiol. 2022 Nov 17;13:1068636. doi: 10.3389/fphys.2022.1068636 (PMC9713704; doi:10.3389/fphys.2022.1068636)
Supplement: Supplementary file 1 [file DataSheet1.ZIP › raw data/╕╬╘α┤·╨╗╬∩▒φ┤∩┴┐╘¡╩╝╩2╛▌.xlsx]

## Sheet: Sheet1
annotation	PM1	PM2	PM3	PM4	PM5	PM6	PM7	PM8	PM9	PM10	TC1	TC2	TC3	TC4	TC5	TC6	TC7	TC8	TC9	TC10	TC11
Pyruvic acid	140307	133132	141458	171861	64297.1	171415	201383	180306	173164	146626	55016.9	45723.4	49403.4	38230.7	53985.3	45138.6	65341.5	60269.2	77099.1	46872.3	57639.4
Lactic acid	18067.5	28517.1	12230.7	16681.5	11937.2	17022.2	23420.1	16057.2	14690.5	17860	26275.2	24022	32018.7	19038.3	17371.6	19649.7	15609.4	24486.9	20476.8	38907.2	46852.3
Glycolic acid	24.9465	46.3211	19.955	16.9253	20.9051	17.3	51.3492	32.3927	22.0304	31.2431	74.304	70.7875	65.8335	41.0455	33.415	63.366	28.558	53.6848	24.367	122.807	94.9255
Alanine	4702.77	7200.47	9232.05	3421.14	2656.91	7167.56	4609.44	4167.55	10578	498.656	5119.04	5124.1	6319.62	73.7823	51.5715	4060.91	39.5765	706.156	32.8639	28.6429	19.6989
Oxalic acid	51.6272	91.9779	117.028	73.6813	55.3274	61.1722	69.0483	61.7769	178.396	71.0375	109.541	111.901	139.545	63.823	95.4597	82.5924	79.1247	134.49	113.07	188.361	28.4699
3-Hydroxypyridine	20.0526	40.5643	8.55774	24.5839	27.1311	30.5581	31.1032	21.5372	17.8582	54.1083	73.9841	49.1568	75.2319	45.8991	46.2426	37.0895	37.5986	59.8643	24.7498	247.655	180.125
2-Aminobutyric acid	91.7369	172.699	333.563	87.1432	30.0814	151.652	128.157	120.504	345.626	13.3156	85.8196	113.468	193.865	52.9323	6.34589	188.675	1.78994	27.7995	2.14732	21.7195	36.8051
Monomethylphosphate	1091.24	1387.02	539.293	1238.09	478.021	781.863	1462.9	703.247	758.455	1053.1	805.076	2268.35	3228.05	1275.12	243.236	2969.84	248.704	1082.89	957.083	1493.76	72.3515
Valine	250.784	591.443	4869.46	213.163	55.8866	919.12	173.011	268.578	2748.54	10.89	339.308	418.514	455.734	6.83421	2.80254	486.261	1.6897	129.096	8.80658	6.49849	5.79962
4-hydroxy-Butyric acid	36.1554	112.644	22.8572	23.1502	33.8284	21.2043	70.2054	37.3278	23.8157	127.406	153.76	206.814	218.863	122.538	83.4388	190.877	77.8211	219.359	71.6991	186.602	209.089
1,3-Di-tert-butylbenzene	13.0263	2.98251	22.0299	2.55679	11.2059	13.3602	11.7112	13.6361	6.59261	26.6663	27.3123	18.534	25.632	15.5128	13.4771	19.1806	14.1397	23.8094	14.1126	24.6081	54.547
Urea	1193.37	681.739	32049.1	1712.51	229.96	5384.83	813.027	573.391	5906.04	9.28465	1.67865	65.1908	59.1912	11.8871	6.9953	72.546	4.80465	5.33452	6.5007	10.635	14.9268
Ethanolamine	110.863	12.5736	2695.62	920.509	0.648004	1519.97	3.69692	576.026	3544.44	2.90459	5.85039	3.5106	4.64022	2.17121	3.7711	288.542	7.0741	2.28896	2.46951	3.67878	6.09894
Leucine	141.281	115.757	6347.14	95.581	22.1755	1.74776	89.7844	158.571	3806.83	2.99692	41.6428	48.7101	49.069	5.98719	8.19377	88.4269	4.3733	11.6372	5.04325	17.5892	9.08642
Glycerol	17708.1	36915.7	9159.96	14920.2	18416.3	20152.4	32549.6	24446.1	19082.1	21423.4	41397.9	35094.2	39347.2	16658.5	26359.9	38400.5	15749.8	34210.5	17637.4	59635.9	22427.7
Phosphoric acid	30555.1	51967.3	25265	28505.7	24957.5	29647.4	43495.2	33585.8	28301.9	33004.3	47282.5	49225.5	57936.8	29698	28869.3	44527.5	21423	40753.6	32418.6	77289.1	59357.3
Isoleucine	98.2296	188.334	2098.1	74.9386	61.9611	241.592	161.103	112.657	966.819	51.0337	211.008	230.149	187.451	43.5776	21.6425	331.448	7.11855	66.7564	18.5569	34.3775	12.7976
Proline	19.5132	1.93481	2817.12	19.3309	5.93439	620.798	14.8893	14.1049	1749.85	13.1817	4.94743	14.8686	13.4694	11.3379	1.83139	17.2002	7.52664	30.2728	3.64378	3.6638	17.8368
Glycine	2426.88	947.618	9042.26	4319.09	105.457	5170.32	126.626	2976.71	9317.41	6.11337	20.4513	33.3833	32.2297	4.8729	4.29921	75.7056	6.27398	17.6033	1.57883	16.6849	11.2221
Succinic acid	238.018	499.912	113.543	112.221	113.045	226.378	266.73	154.942	281.19	200.142	302.809	19.5933	45.7199	12.9722	30.2762	56.3	30.2917	21.0624	31.3336	29.8797	22.7349
Nicotinic acid	3.93122	7.08437	6.54035	4.0174	3.50127	2.82395	4.86781	3.12011	3.02738	1.68322	3.7904	4.49776	4.74065	3.80175	9.42838	2.78416	3.33018	5.19245	4.15831	7.44876	10.2561
Glyceric acid	337.903	566.819	122.827	219.294	159.739	132.312	349.352	189.944	140.608	52.2614	218.238	287.166	239.529	64.7342	48.0846	350.005	59.4162	168.808	47.9956	182.792	35.8611
Uracil	19.9847	39.1561	31.1885	9.92257	14.4858	26.3617	22.7445	16.0318	23.8507	45.0886	105.99	49.0315	99.7797	75.2197	85.7224	115.987	65.2166	144.848	55.2717	91.3212	120.718
Fumaric acid	1490.21	3070.11	149.14	1061.47	1044.21	1053.36	1894.84	987.385	1958.11	1279.09	685.246	1595.28	771.597	348.286	253.362	1263.67	249.871	712.99	335.175	367.43	367.522
Serine	23.4561	8.24782	2980.85	17.1331	5.21919	379.66	14.0519	19.2494	2505.49	0.0929779	3.89889	24.1313	0.167261	8.445	1.64739	2.3847	0.908994	4.87266	3.68732	10.4088	5.56151
Threonic acid-1,4-lactone	11.1193	23.1536	11.0518	6.83236	7.87874	8.81113	10.2279	7.56157	6.73675	13.3674	14.9305	13.2401	17.2263	21.78	11.2473	23.2315	9.40577	15.5811	11.7216	21.8288	48.1458
Threonine	23.8312	22.471	641.368	19.2536	9.88168	134.866	24.7963	25.5551	520.573	15.4355	37.5807	31.116	27.766	41.7158	12.0708	69.4983	19.759	46.4629	17.0529	85.1149	60.9758
Glutaric acid	15.1137	44.8051	17.3738	15.366	19.217	8.55626	16.8305	13.1416	11.4535	21.8219	37.8824	31.9582	39.4711	17.984	12.5036	35.2675	21.4126	54.5353	17.683	54.1606	36.0974
Homoserine	16.2955	25.9396	25.9734	5.17346	8.09492	5.86484	17.2203	12.8475	46.905	7.22085	31.8485	36.8808	25.6506	3.38623	2.78039	26.7408	13.1012	22.9548	2.49948	4.66913	7.40151
Nicotinamide	469.488	269.001	1112.93	279.826	113.993	867.559	359.488	332.587	1308.44	43.39	47.4129	81.7888	133.524	12.2051	5.59415	219.037	1.99264	9.12932	4.40269	7.17178	2.42601
Malic acid	1618.15	2752.38	1943.25	1173.99	1522.13	1095.75	2476.86	1418.2	1067.54	1650.07	1101.43	1738.17	324.87	453.835	502.119	1489.22	140.468	1148.27	319.291	63.7118	1161.93
Adipic acid	13.3833	14.4099	6.16503	9.8281	7.31756	4.12152	15.0128	10.2217	7.05623	16.3473	24.1566	32.2369	55.9977	15.1619	2.63065	60.8827	2.75355	29.9078	5.17446	43.0123	10.2413
Threitol	136.052	293.63	81.1594	105.391	167.427	69.2991	303.419	50.6493	76.4046	238.321	483.535	361.008	366.636	81.5176	8.57034	470.766	6.96081	130.56	41.5204	42.6104	19.1234
Methionine	16.1732	3.51781	449.599	9.03801	1.789	29.8679	10.2407	19.579	189.697	1.84281	2.66153	4.29076	3.54706	1.33151	2.37331	5.04794	1.12998	1.93669	1.71829	7.20316	3.9738
Pyroglutamic acid	4766.32	4175.97	5056.01	3275.43	2868.09	3895.91	4552.77	2918.9	3858.75	516.672	1913.12	3041	3651.86	16.4632	39.4028	3050.38	5.93358	11.5967	41.8494	38.3539	44.4355
N-Acetylglutamic acid	2878.16	1637.1	1069.48	1704.38	1943.19	1682.54	3020.55	4494.62	1491.07	283.198	853.398	2281.36	5166.44	408.808	126.312	12335.3	116.408	205.025	70.0469	532.819	518.827
4-Aminobutyric acid	3.22672	23.9126	221.354	84.4403	11.1499	72.2179	25.0631	62.0481	415.436	30.2799	35.9049	42.731	37.9757	19.3796	0.51528	28.7297	0.293451	0.926776	0.937489	1.1674	35.2634
2,4,6-Tri-tert.-butylbenzenethiol	14.6994	24.1268	13.0326	12.5412	14.359	14.7924	18.7852	16.0537	14.3786	19.9551	39.7484	34.5715	43.9292	28.3028	0.797446	41.6781	0.454187	1.00838	0.512915	1.81149	2.0366
Erythronic acid	331.629	426.489	113.781	169.09	167.083	96.582	601.471	232.355	159.623	251.373	296.399	575.335	381.456	203.445	18.1775	420.23	13.5386	26.8143	16.2256	16.8165	10.5125
Cysteine	34.8477	38.8277	30.4951	29.8633	27.1945	50.9057	32.8506	35.2349	5.26203	32.417	18.6728	43.382	4.38967	3.05705	9.40443	10.2218	11.8671	7.50652	3.89811	16.4443	7.13253
Threonic acid	104.665	229.828	202.617	50.9302	67.3751	71.7313	152.682	94.7353	84.5291	55.3187	98.2713	90.5694	114.764	38.8907	1.36249	91.767	0.802527	2.72592	2.16292	3.36399	1.49147
Glutamic acid	32.8164	10.1139	3795.55	30.891	3.23184	24.0793	10.1914	5.61802	1492.43	0.947816	5.19633	10.8468	7.84522	1.40252	8.93793	6.45575	5.05612	3.55147	1.47305	2.8275	4.24279
Phenylalanine	12.6788	2.02677	545.065	10.7124	1.48428	4.0159	8.39455	5.48645	197.864	1.99426	4.71105	3.46894	4.12883	2.0965	3.21761	3.47682	2.57896	3.33961	2.08042	8.48109	19.846
Dodecanoic acid	94.4974	134.262	107.151	106.588	41.2012	61.1537	190.368	374.232	48.5297	88.8478	110.062	218.068	195.803	168.601	69.8208	160.283	131.504	118.117	165.806	384.019	592.674
Asparagine	5.33463	11.4043	106.766	4.24539	10.3167	4.16153	8.84984	6.11588	13.33	6.38962	10.121	29.6724	13.7659	10.0247	11.1081	12.2194	5.72399	13.3439	9.3361	21.4145	16.741
Arabinose	168.771	212.591	114.911	125.398	116.868	118.633	396	137.043	131.093	254.186	363.394	329.99	261.311	123.466	333.221	220.987	158.66	219.496	271.916	974.573	188.614
Ribose	853.4	1088.36	205.202	1076.51	652.388	488.669	1128.5	269.615	417.177	1567.7	368.589	2612.96	2269.75	3887.92	1226.06	2690.28	1132.23	2953.58	1551.47	3871.37	5005.89
Xylitol	501.044	1193.32	284.278	398.78	384.179	385.122	770.67	443.845	392.306	551.801	823.736	688.964	802.5	646.858	359.828	875.675	455.846	1032.07	647.786	1054.77	785.58
Ribitol	398.386	721.039	126.853	350.545	210.652	211.434	639.567	180.532	235.658	797.806	451.827	547.18	697.051	662.727	317.691	921.195	319.362	690.648	739.16	1036.43	568.006
Pentonic acid-1,4-lactone	130.704	140.733	37.2822	81.3949	108.395	104.566	162.235	104.676	45.7317	149.189	130.276	183.804	198.725	214.922	202.968	120.327	85.6248	121.275	21.3203	388.144	287.501
Glycerol-3-phosphate	461.399	1028.07	277.221	294.613	2060.56	1596.17	1866.62	2523.62	1635.69	1424.54	2541.92	778.462	561.235	456.438	2289.6	3306.06	534.034	1503.3	256.738	1323.1	328.07
Glutamine	3.03554	7.95728	68.0464	4.73446	9.45014	4.56018	10.685	12.1723	27.1065	9.13732	15.8221	5.08777	25.8612	21.7978	13.1548	21.1828	10.7434	13.6323	23.7691	55.3992	13.2678
Ribonic acid	1037.64	1012.47	589.839	640.717	564.776	565.162	1400.76	685.009	591.263	335.226	597.913	1081.41	865.65	556.835	267.673	642.264	77.2159	386.284	201.67	127.687	65.2542
Hypoxanthine	0.642695	0.991993	1141.46	0.748317	0.803301	103.633	1.78974	0.90051	396.856	1.22661	3.18089	11.4456	2.8241	28.4486	13.4122	1.69757	1.46774	2.34165	0.959338	16.7732	6.12811
Glyceric acid-3-phosphate	57.323	47.972	60.171	44.5503	53.1552	54.715	27.8016	39.293	52.9837	30.664	30.5088	18.2767	12.1017	21.2121	41.1292	37.5921	20.068	28.0818	21.9653	25.611	26.0863
Ornithine	12.7255	29.1672	642.452	9.18887	9.74668	55.9034	24.2494	8.3405	408.367	19.5415	20.674	18.5111	21.5257	7.36184	7.53662	17.3247	10.0979	18.423	15.2862	62.0326	25.1931
Tetradecanoic acid	903.102	1133.71	201.857	783.569	448.317	379.278	1286.79	506.778	540.308	1109.78	1728.39	1478.72	1319.06	223.912	873.671	3137.89	179.547	318.713	177.4	748.423	175.8
Lysine	9.05901	4.35857	881.788	706.334	2.08679	1564.65	3.90266	237.394	2119.13	4.18183	10.6707	10.3076	7.41445	3.18726	7.23118	7.16798	3.40406	5.48356	3.30104	16.9142	9.286
Quinic acid	39.5729	50.1551	273.361	26.8524	18.8421	48.1578	39.4505	21.5775	44.0544	14.9582	60.6818	112.076	38.4848	256.812	203.285	20.373	24.2045	16.1666	6.35177	15.7657	20.4108
Fructose	934.174	2833.44	190.895	1148.7	896.882	978.961	2386.98	308.912	1029.09	2327.44	1331.8	1592.73	1333.37	2383.22	1690.65	637.1	1301.39	2023.45	2362.49	2715.48	3824.23
Glucose	44161.8	69857.4	15166.9	47604.2	32575.8	46168.7	53466.7	29299.9	33618.1	53449.8	55148.5	65673.7	85015.9	64003.1	51718.3	34905.2	38746.4	63957.9	70262.8	111324	113366
Pentadecanoic acid	78.0252	287.616	72.2765	114.204	333.829	147.796	192.549	185.343	162.592	124.099	343.036	488.879	170.354	152.315	409.854	287.432	112.288	148.87	102.613	545.005	130.117
Galactose	10717.2	23284	4440.11	17003.7	13592	13013.1	16096.3	12374.2	13737.4	17107.2	18946.8	20697.9	24843.2	10264.9	11133.9	15626.3	9271.63	14526.6	18762.8	31521.2	27882.6
L-Tyrosine	72.646	97.1058	289.631	68.8022	43.4521	63.0153	78.4393	32.6258	158.437	85.309	96.8184	116.991	168.603	103.398	95.7157	54.039	75.4564	123.789	144.253	226.413	228.668
Sorbitol	2441.69	5670.25	819.69	2245.93	2552.47	1336.98	4928.6	1543.32	2459.94	2397.05	3641.85	3092.16	3968.66	4479.2	3023.6	6176.2	6557.28	4598.88	4926.55	6378.28	5889.15
Pantothenic acid	433.829	712.684	57.9836	194.499	162.934	153.137	710.398	213.225	231.239	227.553	375.708	617.674	860.96	469.762	185.143	372.885	467.516	688.228	607.754	1568.4	1319.91
9-(Z)-Hexadecenoic acid	1391.85	1082.93	198.092	914.403	328.264	161.679	2039.69	392.227	1334.3	1434.97	2082.12	1626.26	908.428	371.389	2473.16	7508.94	394.608	595.405	144.622	704.067	267.024
Gluconic acid	203.216	179.146	108.684	199.121	106.55	163.01	297.437	106.383	246.63	89.7781	73.7037	151.126	157.529	60.121	67.4021	112.01	47.5789	132.749	46.462	9.97364	23.8492
Hexadecanoic acid	9515.71	21115.1	4186.15	8020.27	9383.54	8896.31	20238	17046.3	12940.4	8116.2	29471.3	23097.4	20342.7	4977.41	19304.7	22575.6	10099.1	16831	3247.71	34006.6	10217.3
oleic acid	118.196	174.956	72.3391	146.178	115.426	49.5376	217.658	70.0027	93.238	128.383	159.643	357.984	165.128	294.29	215.979	615.3	149.135	247.538	209.729	474.659	574.211
myo-Inositol	4577.43	7086.64	3035.48	1802.05	2854.26	2605.1	5601.89	4505.6	3052.12	2699.83	6977.53	7857.59	9550.06	4547.35	4929.3	11763.9	3335.85	7352.47	3080.77	6312.63	5661.42
gamma-Linolenic acid	40.8876	100.583	10.1151	41.0947	58.9192	146.623	142.663	119.524	41.681	43.7839	121.893	343.418	370.636	45.1927	256.58	139.093	55.725	116.299	43.252	257.627	143.284
9,12-(Z,Z)-Octadecadienoic acid	2771.07	7406.44	911.766	2985.19	6889.55	10071.4	8167.2	12660.1	3031.25	1479.18	27626.9	7483	13750.1	1223.39	7288.18	6132.04	1830.64	3753.81	986.882	5147.95	3076.62
Elaidic acid	5779.66	12470.8	1591.5	4792.31	7907.12	13305.6	16254.6	14307.4	6999.21	6441.35	32162.1	19176.5	20408.3	3640.9	21838.5	25138	7010.51	11423.2	2210.42	21569.8	5775.86
9,12,15-(Z,Z,Z)-Octadecatrienoic acid	755.529	4293.65	177.232	605.081	1005.26	613.835	3120.19	1247.93	2340.19	653.879	4478.74	4971.26	3244.19	351.139	4987.74	3923.28	3166.08	5260.38	319.663	9989.62	1232.37
Octadecanoic acid	2449.15	6255.7	1736.14	2375.05	3824.11	3152.12	5040.9	6458.61	2321.68	2126.62	15444.1	7427.15	7476.21	2587.73	8068.88	11.4012	4521.39	4710.87	2006.75	100.367	7717.42
Fructose-6-phosphate	98.3542	96.3841	135.527	135.353	95.6999	289.458	94.1478	157.355	98.3937	152.982	95.5947	60.816	114.997	67.3336	74.8518	53.1039	35.8777	36.1335	83.6086	17.4063	12.4862
Glucose-6-phosphate	65.342	97.7984	19.0037	90.7646	79.0149	197.935	104.745	89.3381	654.168	135.994	243.488	111.233	192.828	107.467	145.494	170.368	91.5126	128.088	132.824	205.307	211.988
Arachidonic acid	913.106	2088.08	426.562	760.499	1988.67	1613.71	3597.35	4459.44	863.374	890.418	4967.14	1320.84	1871.74	328.131	2409.1	3202.95	884.362	899.268	302.495	1473.84	1596.13
Eicosanoic acid	59.4516	105.172	38.9841	45.0859	59.9293	61.4143	93.641	67.6103	46.8801	94.5758	2.02629	163.195	145.929	135.657	136.004	152.516	83.1058	143.771	115.39	170.357	163.666
myo-Inosito-1-phosphate	271.058	60.7079	298.493	188.814	386.717	272.056	403.544	455.211	260.951	102.733	435.025	223.297	138.893	46.4169	120.358	306.961	40.9832	100.235	55.5191	739.43	744.765
Uridine	366.72	528.063	192.482	370.033	911.777	752.159	1864.51	693.184	781.653	2491.01	1358.85	1756.27	1599.82	995.195	915.249	604.083	430.782	445.245	441.1	455.422	212.964
Docosahexaenoic acid	955.911	1236.67	247.998	348.35	1040.8	971.681	1485.68	1698.74	654.06	491.416	1039.23	3329.05	760.718	203.055	425.427	1175.8	242.561	633.936	293.89	381.499	937.399
1-Monohexadecanoylglycerol	1143.27	3148.94	7995.36	1020.62	1634.37	1263.84	2574.95	2547.9	1434.59	1871.28	55.7126	3222.81	3947.35	1908.14	3096.65	4300.89	2117.86	3504.64	1754.44	5356.37	4470.33
Adenosine	112.799	23.8745	161.576	24.0546	45.5833	8.43984	105.145	212.408	344.098	16.4244	46.0366	60.1278	68.9998	59.9518	43.8905	85.1254	41.8078	846.809	54.819	101.528	79.651
Sucrose	53.0282	300.308	132.922	107.375	136.869	155.689	228.389	91.3972	86.9165	302.106	587.917	438.451	342.203	358.575	350.135	279.024	159.482	423.978	158.93	339.346	561.019
Maltose	17071	23318.2	961.742	18220.8	13534.4	18628.9	17674.4	6131.21	13460.9	25014.3	29070.5	20132.4	36116.4	20370.9	21457.4	1036.12	16408.9	21726.7	25863	37831.4	62201.6
Trehalose	142.226	200.725	413.136	129.925	100.126	150.75	142.481	35.641	95.1489	186.689	297.605	212.502	45.327	247.104	260.98	77.7077	198.982	281.892	283.149	111.236	189.267
alpha-Tocopherol	10.4927	5.40904	8.11366	10.5524	14.3116	89.9808	19.442	13.9787	13.1113	15.2077	38.4509	30.9584	33.0154	46.5345	49.3489	38.6409	47.6964	41.9068	27.6285	8.15508	15.1375
Cholesterol	1679.36	30442	1857.01	1517.48	1898.17	2075.6	2248.41	2663.07	1181.65	2210.04	4034.42	4508.18	4920.75	4197.07	3317.96	5674.27	3334.7	4488.96	3199.83	490.763	5302.96
Citric acid	705853	775186	612185	743832	953225	828982	580674	883885	562918	498465	225970	300583	191055	364884	274800	164439	251548	108986	123995	233794	237381
