# Supplementary material for: Differences of energy adaptation strategies in Tupaia belangeri between Pianma and Tengchong region by metabolomics of liver: Role of warmer temperature
Source: Front Physiol. 2022 Nov 17;13:1068636. doi: 10.3389/fphys.2022.1068636 (PMC9713704; doi:10.3389/fphys.2022.1068636)
Supplement: Supplementary file 1 [file DataSheet1.ZIP › raw data/╕╬╘α▓ε╥∞┤·╨╗╬∩╘¡╩╝╩2╛▌ú¿┤·╨╗╫Θú⌐.xlsx]

## Sheet: Sheet1
annotation	PM	TC
Pyruvic acid	152395	54065.4
Succinic acid	220.612	54.8157
Fumaric acid	1398.79	631.858
Malic acid	1671.83	767.573
Glyceric acid-3-phosphate	46.293	25.9837
Citric acid	714520	225221
Fructose-6-phosphate	135.365	59.2918
Glycolic acid	28.3368	61.1903
Alanine	5423.46	1961.45
3-Hydroxypyridine	27.6055	79.7816
Valine	1010.09	169.213
4-hydroxy-Butyric acid	50.8595	158.26
Ethanolamine	938.726	30.0087
Leucine	1078.19	26.3417
Isoleucine	405.477	105.899
Proline	527.666	11.509
Glycine	3443.85	20.3914
Uracil	24.8815	91.737
Serine	595.344	6.01035
Threonine	143.803	40.8285
Nicotinamide	515.67	47.6986
Adipic acid	10.3864	25.6505
Methionine	73.1345	3.20128
Pyroglutamic acid	3588.48	1077.67
4-Aminobutyric acid	94.9129	18.5295
Cysteine	31.7898	12.3615
Threonic acid	111.441	40.561
Glutamic acid	540.587	5.25777
Phenylalanine	78.9723	5.22053
Ribose	774.752	2506.37
Hypoxanthine	164.905	8.06172
Ornithine	121.968	20.3606
Lysine	553.288	7.66982
Hexadecanoic acid	11945.8	17651.9
oleic acid	118.591	314.872
gamma-Linolenic acid	74.5875	172.091
9,12,15-(Z,Z,Z)-Octadecatrienoic acid	1481.28	3811.31
Sucrose	159.5	363.551
