# Supplementary material for: Differences of energy adaptation strategies in Tupaia belangeri between Pianma and Tengchong region by metabolomics of liver: Role of warmer temperature
Source: Front Physiol. 2022 Nov 17;13:1068636. doi: 10.3389/fphys.2022.1068636 (PMC9713704; doi:10.3389/fphys.2022.1068636)
Supplement: Supplementary file 1 [file DataSheet1.ZIP › raw data/╕╬╘α╧α╢╘╓╪┴┐╘¡╩╝╩2╛▌.xlsx]

## Sheet: Sheet1
region	Relative weight of liver(g/100g)
Pianma 1	3.4837
Pianma 2	3.5688
Pianma 3	3.6541
Pianma 4	3.3986
Pianma 5	3.4752
Pianma 6	3.4837
Pianma 7	3.6711
Pianma 8	3.3391
Pianma 9	3.3134
Pianma 10	3.4905
Tengchong 1	2.6789
Tengchong 2	2.6078
Tengchong 3	2.7057
Tengchong 4	2.8018
Tengchong 5	2.6192
Tengchong 6	2.6875
Tengchong 7	2.6825
Tengchong 8	2.7759
Tengchong 9	2.6578
Tengchong 10	2.7027
Tengchong 11	2.5165
