# Supplementary material for: Differences of energy adaptation strategies in Tupaia belangeri between Pianma and Tengchong region by metabolomics of liver: Role of warmer temperature
Source: Front Physiol. 2022 Nov 17;13:1068636. doi: 10.3389/fphys.2022.1068636 (PMC9713704; doi:10.3389/fphys.2022.1068636)
Supplement: Supplementary file 1 [file DataSheet1.ZIP › raw data/╕╬╘α╓╪┴┐╩2╛▌.xlsx]

## Sheet: Sheet1
region	liver weight(g)
Pianma 1	4.0923
Pianma 2	4.1923
Pianma 3	4.2923
Pianma 4	3.9923
Pianma 5	4.0823
Pianma 6	4.0923
Pianma 7	4.3123
Pianma 8	3.9223
Pianma 9	3.8923
Pianma 10	4.1003
Tengchong 1	3.0923
Tengchong 2	3.0102
Tengchong 3	3.1232
Tengchong 4	3.2342
Tengchong 5	3.0234
Tengchong 6	3.1022
Tengchong 7	3.0965
Tengchong 8	3.2043
Tengchong 9	3.0679
Tengchong 10	3.1198
Tengchong 11	2.9049
